# Supplementary material for: Evaluation of circulating tumor DNA by electropherogram analysis and methylome profiling in high-risk neuroblastomas
Source: Front Oncol. 2023 May 12;13:1037342. doi: 10.3389/fonc.2023.1037342 (PMC10213460; doi:10.3389/fonc.2023.1037342)
Supplement: Supplementary file 3 [file Table_1.xlsx]

## Sheet: Supp Table 1
Patient	Sampling time	Mono-nucleosomal 100-200 pb (ng)	Total amount 100-1000 pb (ng)	Mono-nucleosomal /Total amount	Prediction based on ratio	Hypomethylation profile (peaks < 0.25)	Sequenced-based in CNV	PCA clustering
TI-557	Diagnosis	6.15	108	0.0569444	Normal	NA	N/A	N/A
	Relapse	14.425	139.25	0.103591	Tumor	NA	N/A	N/A
TI-566	Diagnosis	7.95	302.5	0.026281	Normal	NA	N/A	N/A
TI-572	Diagnosis	184.75	241.25	0.765803	Tumor	Yes	MYCN amplification	Tumor
	Relapse	5.825	104.5	0.0557416	Normal	No	None	Normal
TI-576	Diagnosis	11275	13450	0.83829	Tumor	Yes	11q deletion	Tumor
TI-619	Diagnosis	2.5	109.75	0.022779	Normal	NA	N/A	N/A
TI-631	Diagnosis	13.85	85.5	0.161988	Tumor	NA	N/A	N/A
TI-675	Diagnosis	2.11	91.5	0.0230601	Normal	NA	N/A	N/A
	Relapse	865	1082.5	0.799076	Tumor	NA	N/A	N/A
TI-679	Diagnosis	222.75	335	0.664925	Tumor	Yes	11q deletion	Tumor
	Relapse	8.375	91.25	0.0917808	Normal	No	None	Normal
TI-688	Diagnosis	900	1065	0.84507	Tumor	Yes	11q deletion	Tumor
	Relapse	28.5	420	0.0678571	Normal	No	None	Normal
TI-690	Diagnosis	53	235.2	0.22534	Tumor	Yes	MYCN amplification	Tumor
TI-702	Diagnosis	90	612.5	0.146939	Tumor	Yes	11q deletion	Tumor
TI-717	Diagnosis	185	525	0.352381	Tumor	Yes	11q deletion	Tumor
TI-719	Diagnosis	127.5	865	0.147399	Tumor	Yes	11q deletion	Tumor
	Relapse	1.7725	27.5	0.0644545	Normal	NA	N/A	N/A
TI-729	Diagnosis	25.25	171.5	0.14723	Tumor	Yes	Other SCA	Tumor
TI-734	Diagnosis	1.1475	93.75	0.01224	Normal	NA	N/A	N/A
	Relapse	1.3	43.75	0.0297143	Normal	NA	N/A	N/A
TI-745	Diagnosis	842.5	1060	0.794811	Tumor	Yes	11q deletion	Tumor
	Relapse	11.975	91.25	0.131233	Tumor	No	None	Normal
TI-756	Diagnosis	179.5	297.5	0.603361	Tumor	Yes	MYCN amplification	Tumor
	Relapse	950	1217.5	0.780287	Tumor	Yes	MYCN amplification	Tumor
TI-771	Diagnosis	37	362.5	0.102069	Tumor	Yes	11q deletion	Tumor
	Relapse	0.24375	3.025	0.0805785	Normal	NA	N/A	N/A
TI-774	Diagnosis	502.5	1242.5	0.404427	Tumor	NA	N/A	N/A
TI-778	Diagnosis	710	927.5	0.765499	Tumor	Yes	MYCN amplification	Tumor
	Relapse	13.7	231.25	0.0592432	Normal	No	None	Normal
TI-787	Diagnosis	435	822.5	0.528875	Tumor	Yes	11q deletion	Tumor
	Relapse	5.55	164.5	0.0337386	Normal	NA	N/A	N/A
TI-788	Diagnosis	10.725	2432.25	0.0044095	Normal	NA	N/A	N/A
	Relapse	2.9	97	0.0298969	Normal	NA	N/A	N/A
TI-836	Diagnosis	107.25	307.5	0.34878	Tumor	Yes	11q deletion	Tumor
	Relapse	17.05	155.25	0.109823	Tumor	Yes	11q deletion	Tumor
TI-838	Diagnosis	2.3425	130.75	0.0179159	Normal	NA	N/A	N/A
TI-853	Diagnosis	20.375	118	0.172669	Tumor	No	None	Normal
TI-861	Diagnosis	95.75	320	0.299219	Tumor	Yes	11q deletion	Tumor
TI-867	Diagnosis	14.55	78.73	0.184809	Tumor	Yes	Other SCA	Tumor
	Relapse	15.675	206.5	0.075908	Normal	No	None	Normal
TI-871	Diagnosis	97.5	710	0.137324	Tumor	Yes	11q deletion	Tumor
	Relapse	1.8775	110.5	0.016991	Normal	NA	N/A	N/A
TI-879	Diagnosis	130	146.75	0.88586	Tumor	Yes	11q deletion	Tumor
	Relapse	2.385	128.5	0.0185603	Normal	NA	N/A	N/A
TI-895	Relapse	187.25	737.5	0.253898	Tumor	Yes	MYCN amplification	Tumor
	Diagnosis	86	150	0.573333	Tumor	Yes	MYCN amplification	Tumor
TI-905	Diagnosis	247.5	325	0.761538	Tumor	Yes	MYCN amplification	Tumor
	Relapse	0.7575	94.25	0.00803714	Normal	NA	N/A	N/A
TI-913	Diagnosis	415	707.5	0.586572	Tumor	Yes	11q deletion	Tumor
	Relapse	11.9	202	0.0589109	Normal	Yes	11q deletion	Tumor
TI-934	Diagnosis	94.5	552.5	0.171041	Tumor	Yes	11q deletion	Tumor
	Relapse	17.425	775	0.0224839	Normal	NA	N/A	N/A
TI-952	Diagnosis	3.25	99.675	0.032606	Normal	NA	N/A	N/A
TI-955	Diagnosis	0.1545	26.475	0.00583569	Normal	NA	N/A	N/A
	Relapse	14.85	195.5	0.0759591	Normal	NA	N/A	N/A
TI-956	Diagnosis	119.5	495	0.241414	Tumor	Yes	11q deletion	Tumor
TI-957	Diagnosis	180.25	635	0.283858	Tumor	Yes	11q deletion	Tumor
TI-961	Diagnosis	8.225	149.5	0.0550167	Normal	No	None	Normal
TI-963	Diagnosis	1.04	3.075	0.338211	Tumor	NA	N/A	N/A
TI-964	Diagnosis	54.75	330	0.165909	Tumor	Yes	11q deletion	Tumor
TI-966	Diagnosis	632.5	882.5	0.716714	Tumor	Yes	Other SCA	Tumor
TI-976	Diagnosis	25.75	127	0.202756	Tumor	Yes	Other SCA	Tumor
TI-977	Diagnosis	17.5	31.75	0.551181	Tumor	Yes	11q deletion	Tumor
TI-984	Relapse	5.325	16.225	0.328197	Tumor	NA	N/A	N/A
TI-985	Diagnosis	249.75	345	0.723913	Tumor	Yes	MYCN amplification	Tumor
	Relapse	1.2375	45.25	0.0273481	Normal	NA	N/A	N/A
TI-986	Diagnosis	18.275	207.5	0.0880723	Normal	No	None	Normal
	Relapse	24.1	177.75	0.135584	Tumor	Yes	MYCN amplification	Tumor
TI-987	Diagnosis	62.75	217.5	0.288506	Tumor	Yes	11q deletion	Tumor
TI-993	Diagnosis	21.75	161	0.135093	Tumor	Yes	11q deletion	Tumor
	Relapse	2.18	132.25	0.0164839	Normal	NA	N/A	N/A
TI-1000	Diagnosis	46.5	147.75	0.314721	Tumor	NA	N/A	N/A
TI-1001	Diagnosis	15.85	183.25	0.0864939	Normal	NA	N/A	N/A
	Relapse	5.9	71.5	0.0825175	Normal	NA	N/A	N/A
TI-1002	Diagnosis	2.775	91.5	0.0303279	Normal	NA	N/A	N/A
TI-1015	Diagnosis	121.25	287.5	0.421739	Tumor	Yes	11q deletion	Tumor
TI-1017	Diagnosis	4.225	63.75	0.0662745	Normal	Yes	11q deletion	Tumor
TI-1027	Diagnosis	432.5	667.5	0.64794	Tumor	Yes	MYCN amplification	Tumor
TI-1033	Diagnosis	45.5	70	0.65	Tumor	Yes	11q deletion	Tumor
	Relapse	7.05	128.75	0.0547573	Normal	No	None	Normal
TI-1035	Diagnosis	908.25	1500	0.6055	Tumor	Yes	MYCN amplification	Tumor
	Relapse	24.35	150.75	0.161526	Tumor	Yes	MYCN amplification	Tumor
TI-1036	Diagnosis	747.5	1012.5	0.738272	Tumor	Yes	11q deletion	Tumor
TI-1038	Relapse	63	1947.5	0.0323492	Normal	NA	N/A	N/A
TI-1041	Diagnosis	7.2	165.25	0.0435703	Normal	Yes	MYCN amplification	Tumor
TI-1064	Diagnosis	14.2	197.75	0.0718078	Normal	NA	N/A	N/A
	Relapse	19.1	51	0.37451	Tumor	NA	N/A	N/A
TI-1071	Diagnosis	9.025	1.45	6.22414	Tumor	NA	N/A	N/A
	Relapse	0.05	37	0.00135135	Normal	NA	N/A	N/A
TI-1073	Diagnosis	23.3	136	0.171324	Tumor	Yes	MYCN amplification	Tumor
	Relapse	23.2	225	0.103111	Tumor	Yes	MYCN amplification	Tumor
TI-1076	Diagnosis	78.75	502.5	0.156716	Tumor	Yes	11q deletion	Tumor
TI-1078	Diagnosis	332.5	427.5	0.777778	Tumor	Yes	MYCN amplification	Tumor
TI-1079	Diagnosis	1325	1520	0.871711	Tumor	Yes	MYCN amplification	Tumor
TI-1087	Diagnosis	35.25	255	0.138235	Tumor	Yes	11q deletion	Tumor
TI-1088	Diagnosis	17.7	168.5	0.105045	Tumor	Yes	MYCN amplification	Tumor
	Relapse	21.275	179.75	0.118359	Tumor	Yes	MYCN amplification	Tumor
TI-1106	Diagnosis	61.5	1000	0.0615	Normal	No	None	Normal
TI-1107	Diagnosis	872.5	1247.5	0.699399	Tumor	Yes	Other SCA	Tumor
TI-1112	Diagnosis	20.175	92.5	0.218108	Tumor	Yes	11q deletion	Tumor
TI-1118	Diagnosis	1615	2725	0.592661	Tumor	Yes	11q deletion	Tumor
	Relapse	29.5	785	0.0375796	Normal	NA	N/A	N/A
TI-1124	Diagnosis	3.125	105.5	0.0296209	Normal	NA	N/A	N/A
TI-1137	Diagnosis	355	650	0.546154	Tumor	Yes	11q deletion	Tumor
	Relapse	17.55	332.5	0.052782	Normal	NA	N/A	N/A
TI-1145	Diagnosis	252.5	692.5	0.364621	Tumor	Yes	MYCN amplification	Tumor
TI-1156	Diagnosis	1530	2065	0.74092	Tumor	Yes	11q deletion	Tumor
	Relapse	19.875	467.5	0.0425134	Normal	No	None	Normal
TI-1161	Diagnosis	410	1117.5	0.36689	Tumor	Yes	Other SCA	Tumor
TI-1170	Diagnosis	262.5	422.5	0.621302	Tumor	Yes	MYCN amplification	Tumor
TI-1185	Diagnosis	360	472.5	0.761905	Tumor	Yes	MYCN amplification	Tumor
	Relapse	4.825	135.25	0.0356747	Normal	No	None	Normal
TI-1196	Diagnosis	440	522.5	0.842105	Tumor	Yes	MYCN amplification	Tumor
TI-1198	Diagnosis	28.5	512.5	0.0556098	Normal	NA	N/A	N/A
TI-1217	Diagnosis	1.9625	267.5	0.00733645	Normal	NA	N/A	N/A
	Relapse	218	380	0.573684	Tumor	NA	N/A	N/A
TI-1218	Diagnosis	41.5	330	0.125758	Tumor	NA	N/A	N/A
TI-1252	Diagnosis	4.2	385	0.0109091	Normal	NA	N/A	N/A
TI-1257	Diagnosis	11.3	95.6	0.118201	Tumor	Yes	MYCN amplification	Tumor
	Relapse	23.7	41	0.578049	Tumor	Yes	MYCN amplification	Tumor
TI-1264	Diagnosis	780	1220	0.639344	Tumor	Yes	11q deletion	Tumor
	Relapse	4.4	8.675	0.507205	Tumor	NA	N/A	N/A
TI-1309	Diagnosis	1467.5	1825	0.80411	Tumor	Yes	MYCN amplification	Tumor
	Relapse	1430	2040	0.70098	Tumor	Yes	MYCN amplification	Tumor
